# Supplementary material for: Antioxidant and Antidiabetic Activity of Proanthocyanidins from Fagopyrum dibotrys
Source: Molecules. 2021 Apr 21;26(9):2417. doi: 10.3390/molecules26092417 (PMC8122523; doi:10.3390/molecules26092417)
Supplement: Supplementary file 1 [file molecules-26-02417-s001.zip]

Archive with 1 entries (1 files):
- molecules-1173889-supplementary.pdf
